# Supplementary material for: Insights into protein degradation-related volatile substances changes in tilapia fillets (Oreochromis niloticus) during storage at 4 °C based on astral DIA proteomics and flavoromics
Source: Food Chem X. 2026 Apr 21;36:103895. doi: 10.1016/j.fochx.2026.103895 (PMC13129469; doi:10.1016/j.fochx.2026.103895)
Supplement: Supplementary file 2 — Supplementary material 2 [file mmc2.xlsx]

## Sheet: Sheet1
	Level1	Level2	Map_ID	Map_Name	Test	TestAll	Ref	RefAll	Test_per	Ref_per	Test_Seq	Ref_Seq	P value	FDR	richFactor
Trimethylamine	Genetic Information Processing	Translation	onl03010	Ribosome	5	258	10	4320	0.01938	0.002315	I3J3A6 A0A669CYT8 A0A669DQ93 A0A669E6V5 I3KME3	I3J3A6 A0A669CYT8 A0A669DQ93 A0A669E4L2 A0A669E6V5 I3J3T8 I3JF29 I3KME3 O13019 P69091	0.000143768	0.00258782	0.5
Pentanal	Genetic Information Processing	Translation	onl03010	Ribosome	8	851	10	4320	0.009401	0.002315	A0A669CYT8 A0A669DQ93 A0A669E4L2 A0A669E6V5 I3J3T8 I3JF29 O13019 P69091	I3J3A6 A0A669CYT8 A0A669DQ93 A0A669E4L2 A0A669E6V5 I3J3T8 I3JF29 I3KME3 O13019 P69091	6.78701e-05	0.00332563	0.8
Pentanal	Environmental Information Processing	Signaling molecules and interaction	onl04512	ECM-receptor interaction	3	851	3	4320	0.003525	0.000694	A0A669AXF3 I3J9G5 I3KQF9	A0A669AXF3 I3J9G5 I3KQF9	0.00762266	0.186755	1
Pentanal	Environmental Information Processing	Signal transduction	onl04350	TGF-beta signaling pathway	3	851	4	4320	0.003525	0.000926	A0A0E3JRK1 I3KRN4 A0A0E3M0W2	A0A0E3JRK1 I3KRN4 A0A0E3M0W2 I3KKY3	0.0259986	0.424644	0.75
Hexanal	Genetic Information Processing	Translation	onl03010	Ribosome	7	1081	10	4320	0.006475	0.002315	A0A669CYT8 A0A669E4L2 A0A669E6V5 I3J3T8 I3JF29 O13019 P69091	I3J3A6 A0A669CYT8 A0A669DQ93 A0A669E4L2 A0A669E6V5 I3J3T8 I3JF29 I3KME3 O13019 P69091	0.00348817	0.184873	0.7
Hexanal	Environmental Information Processing	Signaling molecules and interaction	onl04512	ECM-receptor interaction	3	1081	3	4320	0.002775	0.000694	A0A669AXF3 I3J9G5 I3KQF9	A0A669AXF3 I3J9G5 I3KQF9	0.0156358	0.41435	1
Heptanal	Metabolism	Energy metabolism	onl00190	Oxidative phosphorylation	8	737	12	4320	0.010855	0.002778	A0A669CQS1 A0A669CXL8 A0A669EHJ7 A0A669EMT2 I3J116 I3JV91 I3K590 I3KVG2	A0A669CF55 A0A669CQS1 A0A669CXL8 A0A669EGV4 A0A669EHJ7 A0A669EMT2 I3J116 I3JV91 I3K590 I3KF71 I3KGI6 I3KVG2	0.000179799	0.00665255	0.666667
Octanal	Metabolism	Amino acid metabolism	onl00260	Glycine, serine and threonine metabolism	2	634	4	4320	0.003155	0.000926	A0A669BYD3 A0A669DN91	A0A669B5S7 A0A669BYD3 A0A669DN91 I3K1J2	0.105251	0.57073	0.5
Nonanal	Genetic Information Processing	Translation	onl03010	Ribosome	6	914	10	4320	0.006565	0.002315	A0A669CYT8 A0A669E4L2 A0A669E6V5 I3J3T8 I3JF29 O13019	I3J3A6 A0A669CYT8 A0A669DQ93 A0A669E4L2 A0A669E6V5 I3J3T8 I3JF29 I3KME3 O13019 P69091	0.00843985	0.312275	0.6
Decyl aldehyde	Genetic Information Processing	Translation	onl03010	Ribosome	8	904	10	4320	0.00885	0.002315	A0A669CYT8 A0A669DQ93 A0A669E4L2 A0A669E6V5 I3J3T8 I3JF29 O13019 P69091	I3J3A6 A0A669CYT8 A0A669DQ93 A0A669E4L2 A0A669E6V5 I3J3T8 I3JF29 I3KME3 O13019 P69091	0.000107376	0.00440241	0.8
Decyl aldehyde	Environmental Information Processing	Signaling molecules and interaction	onl04512	ECM-receptor interaction	3	904	3	4320	0.003319	0.000694	A0A669AXF3 I3J9G5 I3KQF9	A0A669AXF3 I3J9G5 I3KQF9	0.0091393	0.187356	1
Decyl aldehyde	Environmental Information Processing	Signal transduction	onl04350	TGF-beta signaling pathway	3	904	4	4320	0.003319	0.000926	A0A0E3JRK1 I3KRN4 A0A0E3M0W2	A0A0E3JRK1 I3KRN4 A0A0E3M0W2 I3KKY3	0.0308348	0.421409	0.75
1-Octen-3-ol	Metabolism	Energy metabolism	onl00190	Oxidative phosphorylation	7	882	12	4320	0.007937	0.002778	A0A669CQS1 A0A669CXL8 A0A669EMT2 I3J116 I3K590 I3KGI6 I3KVG2	A0A669CF55 A0A669CQS1 A0A669CXL8 A0A669EGV4 A0A669EHJ7 A0A669EMT2 I3J116 I3JV91 I3K590 I3KF71 I3KGI6 I3KVG2	0.00435656	0.116703	0.583333
1-Octen-3-ol	Genetic Information Processing	Translation	onl03010	Ribosome	6	882	10	4320	0.006803	0.002315	A0A669CYT8 A0A669E4L2 I3J3T8 I3JF29 O13019 P69091	I3J3A6 A0A669CYT8 A0A669DQ93 A0A669E4L2 A0A669E6V5 I3J3T8 I3JF29 I3KME3 O13019 P69091	0.00702119	0.116703	0.6
1-Octen-3-ol			onl04820	Cytoskeleton in muscle cells	6	882	10	4320	0.006803	0.002315	A0A669B7I8 I3J9G5 I3JL52 I3JSP5 I3KQF9 I3KYV3	A0A669B7I8 A0A669BM64 I3J9G5 I3JFK8 I3JL52 I3JSP5 I3K300 I3K3G3 I3KQF9 I3KYV3	0.00702119	0.116703	0.6
1-Octen-3-ol	Environmental Information Processing	Signaling molecules and interaction	onl04512	ECM-receptor interaction	3	882	3	4320	0.003401	0.000694	A0A669AXF3 I3J9G5 I3KQF9	A0A669AXF3 I3J9G5 I3KQF9	0.00848746	0.116703	1
1-Octen-3-ol			onl04814	Motor proteins	3	882	4	4320	0.003401	0.000926	I3JSP5 I3K020 I3KYV3	I3IVI3 I3JSP5 I3K020 I3KYV3	0.0287653	0.316419	0.75
(2E)-2-Decenal	Genetic Information Processing	Translation	onl03010	Ribosome	8	545	10	4320	0.014679	0.002315	A0A669CYT8 A0A669DQ93 A0A669E4L2 A0A669E6V5 I3J3T8 I3JF29 O13019 P69091	I3J3A6 A0A669CYT8 A0A669DQ93 A0A669E4L2 A0A669E6V5 I3J3T8 I3JF29 I3KME3 O13019 P69091	2.18316e-06	6.98612e-05	0.8
(2E)-2-Decenal	Cellular Processes	Cellular community - eukaryotes	onl04510	Focal adhesion	3	545	6	4320	0.005505	0.001389	A0A669AXF3 I3J9G5 I3KRN4	A0A669AXF3 A0A669AZ42 I3J9G5 I3KRN4 I3JCC6 I3KNI7	0.0297678	0.465856	0.5
(2E)-2-Decenal	Environmental Information Processing	Signaling molecules and interaction	onl04512	ECM-receptor interaction	2	545	3	4320	0.00367	0.000694	A0A669AXF3 I3J9G5	A0A669AXF3 I3J9G5 I3KQF9	0.043674	0.465856	0.666667
6-Methyl-5-hepten-2-one	Genetic Information Processing	Translation	onl03010	Ribosome	10	2089	10	4320	0.004787	0.002315	I3J3A6 A0A669CYT8 A0A669DQ93 A0A669E4L2 A0A669E6V5 I3J3T8 I3JF29 I3KME3 O13019 P69091	I3J3A6 A0A669CYT8 A0A669DQ93 A0A669E4L2 A0A669E6V5 I3J3T8 I3JF29 I3KME3 O13019 P69091	0.000691361	0.0463212	1
Hexanol	Metabolism	Energy metabolism	onl00190	Oxidative phosphorylation	9	1300	12	4320	0.006923	0.002778	A0A669CQS1 A0A669CXL8 A0A669EHJ7 A0A669EMT2 I3J116 I3JV91 I3K590 I3KGI6 I3KVG2	A0A669CF55 A0A669CQS1 A0A669CXL8 A0A669EGV4 A0A669EHJ7 A0A669EMT2 I3J116 I3JV91 I3K590 I3KF71 I3KGI6 I3KVG2	0.00170874	0.100816	0.75
Hexanol			onl04814	Motor proteins	4	1300	4	4320	0.003077	0.000926	I3IVI3 I3JSP5 I3K020 I3KYV3	I3IVI3 I3JSP5 I3K020 I3KYV3	0.00817402	0.241134	1
Hexanol	Cellular Processes	Transport and catabolism	onl04142	Lysosome	3	1300	3	4320	0.002308	0.000694	A0A0F7R2W6 A0A2Z2H0W6 A0A669C286	A0A0F7R2W6 A0A2Z2H0W6 A0A669C286	0.0272068	0.4013	1
Hexanol	Environmental Information Processing	Signaling molecules and interaction	onl04512	ECM-receptor interaction	3	1300	3	4320	0.002308	0.000694	A0A669AXF3 I3J9G5 I3KQF9	A0A669AXF3 I3J9G5 I3KQF9	0.0272068	0.4013	1
Hexanol	Genetic Information Processing	Translation	onl03010	Ribosome	6	1300	10	4320	0.004615	0.002315	A0A669CYT8 A0A669E4L2 I3J3T8 I3JF29 O13019 P69091	I3J3A6 A0A669CYT8 A0A669DQ93 A0A669E4L2 A0A669E6V5 I3J3T8 I3JF29 I3KME3 O13019 P69091	0.0478361	0.564466	0.6
Heptanol	Environmental Information Processing	Signaling molecules and interaction	onl04080	Neuroactive ligand-receptor interaction	2	301	4	4320	0.006645	0.000926	A0A669DD04 I3IW28	A0A669DD04 I3IW28 I3K4S6 I3KU32	0.0264267	0.18912	0.5
Benzaldehyde	Metabolism	Lipid metabolism	onl00564	Glycerophospholipid metabolism	1	285	1	4320	0.003509	0.000231	I3KLR2	I3KLR2	0.0659722	0.252894	1
(E)-2-Nonenal			onl04814	Motor proteins	4	1796	4	4320	0.002227	0.000926	I3IVI3 I3JSP5 I3K020 I3KYV3	I3IVI3 I3JSP5 I3K020 I3KYV3	0.0298155	0.844473	1
Octanol	Cellular Processes	Cell growth and death	onl04217	Necroptosis	5	1853	6	4320	0.002698	0.001389	A0A3G1Z143 A0A669CI66 A0A669E8E1 I3J4F3 I3KF39	A0A3G1Z143 A0A669AVL3 A0A669CI66 A0A669E8E1 I3J4F3 I3KF39	0.0558537	0.881617	0.833333
Butyric Acid	Environmental Information Processing	Signaling molecules and interaction	onl04080	Neuroactive ligand-receptor interaction	2	297	4	4320	0.006734	0.000926	A0A669DD04 I3IW28	A0A669DD04 I3IW28 I3K4S6 I3KU32	0.025761	0.20625	0.5
Eugenol	Environmental Information Processing	Signaling molecules and interaction	onl04080	Neuroactive ligand-receptor interaction	2	291	4	4320	0.006873	0.000926	A0A669DD04 I3IW28	A0A669DD04 I3IW28 I3K4S6 I3KU32	0.0247767	0.202083	0.5
